# Supplementary material for: DNA damaging properties of G-quadruplex ligand QN-302 are potentiated by the DNA repair inhibitor Olaparib and mitigated by the molecular helicase PhpC
Source: Genome Biol. 2026 Apr 11;27:168. doi: 10.1186/s13059-026-04035-9 (PMC13185417; doi:10.1186/s13059-026-04035-9)
Supplement: Supplementary file 6 — Additional file 6: Table S5. Synergistic interactions between QN-302 and Olaparib assessed by the immunodetection of DSBs in MIA PaCa-2 cells. [file 13059_2026_4035_MOESM6_ESM.xlsx]

## Sheet: Synergy QN-302+Olaparib
MIA PaCa-2													HeLa
	synthetic lethality 72h (%) ; n=3													synthetic lethality 72h (%) ; n=4
	QN-302 (nM)	40	-0.5	0.82	3.24	2.22	4.2	4.84	10.28					QN-302 (nM)	40	-2.48	-0.83	-3.56	-6.32	-8.96	-18.6	-15.85
		20	-0.69	-1.53	8.58	11.8	15.46	18.47	23.28						20	1.88	2.75	-1.12	-5.2	-9.33	-23.6	-21.45
		10	-0.51	5.24	14.72	12.89	19.35	28.2	40.77						10	1.68	4.29	2.29	1.58	2.01	-6.96	-4.29
		5	-2.21	9.53	21.79	13.42	23.63	31.5	51.9						5	-0.21	5.79	1.58	-6.53	7.22	4.64	-0.16
		2.5	-0.57	-0.43	16.57	6.92	13.01	25.62	39.57						2.5	-3.17	-1.03	4.74	-12.99	2.32	-1.59	4.36
		1.25	1.74	4.7	8.77	3.19	-1.99	2.59	31.94						1.25	-1.87	1.99	-3.94	-11.4	1.26	-8.35	17.41
		0.63	3.04	7.98	9.63	2.22	-4.52	-10.53	22.79						0.63	-7.94	-1.11	-6.73	-7.01	-8.32	-14.45	4.66
		0.31	3.42	5.97	-0.06	-1.53	-8.57	-9.9	17.4						0.31	6.87	12.49	8.78	2.16	8.64	-2.6	14.78
		0.16	0.15	2.59	10.35	6.02	0.52	-5.18	21.54						0.16	3.68	7.84	7.1	-6.43	6.1	6.15	17.91
		0.08	-2.08	0.95	11.03	-0.84	-1.9	-7.73	17.41						0.08	4.38	-7.53	2.04	-6.88	4.17	1.43	17.65
		0.04	-3.64	-0.18	9.15	-2.06	1.12	-2.05	8.2						0.04	-3.95	-6.83	6.15	1.52	5.02	2.43	12.44
			0.78	1.56	3.13	6.25	12.5	25	50							0.78	1.56	3.13	6.25	12.5	25	50
			Olaparib (µM)													Olaparib (µM)
	24-hour treatment with QN-302 and/or Olaparib													24-hour treatment with QN-302 and/or Olaparib
γH2AX/cell	QN-302 (nM)	-	-	-	5	0.04	5	0.04	5	0.04			γH2AX/cell	QN-302 (nM)	-	-	-	5	0.04	5	0.04	5	0.04
	Olaparib (µM)	-	50	0.78	-	-	50	50	0.78	0.78				Olaparib (µM)	-	50	0.78	-	-	50	50	0.78	0.78
Mean		2.7	24.75	4.94	3.95	2.175	55	36.75	5.033	7			Mean		1.705	14.33	8.275	4.04	3.873	51.5	23.23	8.375	7.375
SD		2.763	10.9	3.459	3.656	2.686	23.64	15.88	1.222	2.823			SD		1.087	3.512	7.329	4.682	3.833	35.49	16.73	10.49	6.63
N		4	4	4	4	4	3	4	3	4			N		4	3	4	4	4	4	4	4	4
γH2AX/cell normalized to NT	QN-302 (nM)	-	-	-	5	0.04	5	0.04	5	0.04			γH2AX/cell normalized to NT	QN-302 (nM)	-	-	-	5	0.04	5	0.04	5	0.04
	Olaparib (µM)	-	50	0.78	-	-	50	50	0.78	0.78				Olaparib (µM)	-	50	0.78	-	-	50	50	0.78	0.78
Mean		0	22.05	2.7	2.5	0	52.03	33.8	3.7	4.3			Mean		0	13.03	6.525	2.35	2.3	49.8	21.55	6.675	5.6
SD		0	8.211	3.413	4.005	0	25.09	15.31	1.277	2.897			SD		0	3.062	6.519	3.839	2.96	34.73	15.97	9.628	5.815
N		4	4	4	4	4	3	4	3	4			N		4	3	4	4	4	4	4	4	4
n=1													n=1
γH2AX/cell	QN-302 (nM)	-	-	-	5	0.04	5	0.04	5	0.04			γH2AX/cell	QN-302 (nM)	-	-	-	5	0.04	5	0.04	5	0.04
	Olaparib (µM)	-	50	0.78	-	-	50	50	0.78	0.78				Olaparib (µM)	-	50	0.78	-	-	50	50	0.78	0.78
Mean		1.0234	17.8	0.55822	9.4467	0.10784	82.01	54.878	6.1248	9.2634			Mean		0.32024	10.589	1.1923	0.95627	2.0873	38.587	6.8924	1.5077	3.3284
SEM		0.10444	2.4597	0.10848	0.85908	0.035499	5.0377	2.7023	0.48343	0.72386			SEM		0.052618	0.59911	0.15165	0.13814	0.30662	2.3647	0.55034	0.18819	0.25954
n		1069	145	292	244	408	192	377	537	465			n		643	360	273	484	315	121	302	325	504
Normalized mean		0	16.7766	-0.46518	8.4233	-0.91556	80.9866	53.8546	5.1014	8.24			Normalized mean		0	10.2688	0.87206	0.63603	1.76706	38.2668	6.57216	1.18746	3.00816
n=2													n=2
γH2AX/cell	QN-302 (nM)	-	-	-	5	0.04	5	0.04	5	0.04			γH2AX/cell	QN-302 (nM)	-	-	-	5	0.04	5	0.04	5	0.04
	Olaparib (µM)	-	50	0.78	-	-	50	50	0.78	0.78				Olaparib (µM)	-	50	0.78	-	-	50	50	0.78	0.78
Mean		1.8728	19.238	8.9828	1.8648	1.5515	16.84*	17.763	5.3469	3.6563			Mean		2.0594	14.022	4.4331	2.4655	2.8804	61.18	45.093	4.3389	6.5363
SEM		0.16185	1.1018	0.67889	0.21289	0.14605	1.0213	1.167	0.50275	0.3535			SEM		0.19296	1.022	0.34594	0.30912	0.28233	2.9561	2.4893	0.40344	0.43896
n		570	370	291	488	437	350	300	307	419			n		640	490	523	391	301	250	290	357	537
Normalized mean		0	17.3652	7.11	-0.008	-0.3213		15.8902	3.4741	1.7835			Normalized mean		0	11.9626	2.3737	0.4061	0.821	59.1206	43.0336	2.2795	4.4769
n=3													n=3
γH2AX/cell	QN-302 (nM)	-	-	-	5	0.04	5	0.04	5	0.04			γH2AX/cell	QN-302 (nM)	-	-	-	5	0.04	5	0.04	5	0.04
	Olaparib (µM)	-	50	0.78	-	-	50	50	0.78	0.78				Olaparib (µM)	-	50	0.78	-	-	50	50	0.78	0.78
Mean		6.8171	41.137	5.407	1.7698	6.088	45.141	43.307	19.378*	9.3586			Mean		1.5419	17.774	9.4713	1.6849	0.99194	10.549	14.136	3.7106	2.6834
SEM		0.52124	2.992	0.72277	0.42183	0.55827	2.78	2.5618	1.118	0.56978			SEM		0.19496	0.84421	0.60897	0.19609	0.21794	0.66784	0.91989	0.24588	0.24844
n		380	212	285	265	284	202	251	323	474			n		848	970	783	970	744	829	519	1355	878
Normalized mean		0	34.3199	-1.4101	-5.0473	-0.7291	38.3239	36.4899		2.5415			Normalized mean		0	16.2321	7.9294	0.143	-0.54996	9.0071	12.5941	2.1687	1.1415
n=4													n=4
γH2AX/cell	QN-302 (nM)	-	-	-	5	0.04	5	0.04	5	0.04			γH2AX/cell	QN-302 (nM)	-	-	-	5	0.04	5	0.04	5	0.04
	Olaparib (µM)	-	50	0.78	-	-	50	50	0.78	0.78				Olaparib (µM)	-	50	0.78	-	-	50	50	0.78	0.78
Mean		1.0917	20.948	4.7593	2.7246	0.88988	37.852	31.27	3.6645	5.5863			Mean		2.9032	54.795*	17.841	10.514	9.4809	94.869	26.874	24.009	16.6
SEM		0.085898	1.5255	0.28502	0.31195	0.12628	1.9631	1.3438	0.2859	0.36074			SEM		0.90167	3.5829	1.2531	0.95153	1.1169	3.8932	1.5207	0.93934	1.0305
n		894	212	565	236	336	263	437	690	562			n		93	146	348	222	183	380	214	584	325
Normalized mean		0	19.8563	3.6676	1.6329	-0.20182	36.7603	30.1783	2.5728	4.4946			Normalized mean		0		14.9378	7.6108	6.5777	91.9658	23.9708	21.1058	13.6968
outliers are marked with *													outliers are marked with *
